# Supplementary material for: Nitric Oxide Production and Fc Receptor-Mediated Phagocytosis as Functional Readouts of Macrophage Activity upon Stimulation with Inactivated Poultry Vaccines in Vitro
Source: Vaccines (Basel). 2020 Jun 22;8(2):332. doi: 10.3390/vaccines8020332 (PMC7350413; doi:10.3390/vaccines8020332)
Supplement: Supplementary file 1 [file vaccines-08-00332-s001.zip]

Archive with 2 entries (2 files):
- Supplementary Figures.docx
- Supplementary video S1 (compressed).mp4
